# Supplementary material for: Inactivation of MexT in Pseudomonas aeruginosa PAO1 destabilizes cooperation and favors the emergence of a unique quorum sensing variant
Source: J Bacteriol. 2026 Apr 22;208(5):e00434-25. doi: 10.1128/jb.00434-25 (PMC13182392; doi:10.1128/jb.00434-25)
Supplement: Table S4 — LasR DIAMOND BLASTP analysis of P. aeruginosa genomes limited to full-length, 239-residue proteins. [file jb.00434-25-s0003.xlsx]

## Sheet: DIAMOND BLASTP analysis
Table S4. LasR DIAMOND BLASTP analysis of P. aeruginosa genomes limited to full-length, 239-residue proteins.
PAO1 LasR protein sequence was used as the seed to identify sequences with 70% or greater similarity and a minimum of 30% alignment coverage from draft and complete genomes in the pseudomonas.com database.
Analysis was limited to only sequences with single amino acid substitutions, and hits with more than one substitution were not considered.
Domaina	Residueb	Occurrencesc	Frequency (%)d
Signal Binding	A2S	1	0.0534759
	L10Q	2	0.106952
	G15E	1	0.0534759
	G15R	1	0.0534759
	K16R	1	0.0534759
	E18D	1	0.0534759
	W19G	2	0.106952
	W19R	4	0.213904
	W19S	4	0.213904
	S20A	1	0.0534759
	S20R	2	0.106952
	A21T	6	0.320856
	L23P	2	0.106952
	L23R	8	0.427807
	Q24P	1	0.0534759
	K25M	1	0.0534759
	A27E	5	0.26738
	A27V	6	0.320856
	A27X	1	0.0534759
	L30P	1	0.0534759
	G31R	1	0.0534759
	F32S	3	0.160428
	S33L	1	0.0534759
	L36P	2	0.106952
	L36R	5	0.26738
	F37S	2	0.106952
	G38D	3	0.160428
	G38S	1	0.0534759
	G38X	1	0.0534759
	L39P	1	0.0534759
	L39Q	1	0.0534759
	L40W	3	0.160428
	Y47H	1	0.0534759
	A50G	1	0.0534759
	A50S	1	0.0534759
	A50T	2	0.106952
	A50V	1	0.0534759
	A50X	1	0.0534759
	I52S	16	0.855615
	G54X	1	0.0534759
	N55I	1	0.0534759
	N55Y	1	0.0534759
	Y56C	4	0.213904
	Y56S	1	0.0534759
	Y56X	1	0.0534759
	P57L	1	0.0534759
	A58X	1	0.0534759
	W60Le	6	0.320856
	W60R	12	0.641711
	R61C	29	1.5508
	R61G	1	0.0534759
	R61H	2	0.106952
	R61X	1	0.0534759
	H63P	1	0.0534759
	Y64C	12	0.641711
	Y64F	2	0.106952
	Y64H	2	0.106952
	D65G	3	0.160428
	R66P	3	0.160428
	R66W	151	8.07487
	A67P	3	0.160428
	Y69N	2	0.106952
	A70V	1	0.0534759
	V72G	12	0.641711
	V72X	1	0.0534759
	D73A	9	0.481283
	D73E	3	0.160428
	D73N	2	0.11
	D73V	1	0.0534759
	D73Y	1	0.0534759
	P74Q	1	0.0534759
	P74S	2	0.106952
	P74X	1	0.0534759
	T75R	1	0.0534759
	V76A	24	1.28342
	V76G	2	0.106952
	C79F	1	0.0534759
	C79R	1	0.0534759
	C79Y	14	0.748663
	Q81X	1	0.0534759
	L84P	3	0.160428
	P85L	4	0.213904
	W88C	1	0.0534759
	W88R	1	0.0534759
	E89Q	1	0.0534759
	T95A	3	0.160428
	Q98P	8	0.427807
	Q98R	1	0.0534759
	F101S	3	0.160428
	E103K	1	0.0534759
	A105D	1	0.0534759
	A105P	2	0.106952
	A105T	14	0.748663
	A105V	7	0.374332
	S106P	1	0.0534759
	A108D	1	0.0534759
	A108G	1	0.0534759
	A108P	2	0.106952
	G109V	2	0.106952
	L110P	4	0.213904
	L110Q	3	0.16
	G113A	6	0.320856
	G113E	3	0.160428
	G113R	3	0.160428
	G113V	2	0.106952
	G113W	1	0.0534759
	L114P	5	0.26738
	T115A	8	0.427807
	T115I	37	1.97861
	P117L	22	1.17647
	L118P	1	0.0534759
	L118R	2	0.106952
	H119Y	7	0.374332
	G120D	5	0.26738
	G126C	1	0.0534759
	G126D	2	0.106952
	G126S	5	0.27
	A127T	1	0.0534759
	L128P	3	0.160428
	L128Q	1	0.0534759
	L128R	2	0.106952
	S129I	1	0.0534759
	S129R	1	0.0534759
	S129T	5	0.26738
	L130P	3	0.160428
	S131R	1	0.0534759
	V132G	1	0.0534759
	E133K	2	0.106952
	T150S	1	0.0534759
	L151P	4	0.213904
	L151Q	1	0.0534759
	L154F	6	0.320856
	L154P	8	0.427807
	L154R	1	0.0534759
	K155E	1	0.0534759
	K155M	5	0.26738
	K155N	2	0.106952
	K155X	1	0.0534759
	Y157S	2	0.106952
	A158P	4	0.213904
	L159P	6	0.320856
	L159R	3	0.160428
	Q160P	1	0.0534759
Linker	G162C	2	0.106952
	G162D	5	0.26738
	L165P	3	0.160428
	A166S	1	0.0534759
	A166T	1	0.0534759
	V171A	7	0.374332
	V175E	1	0.0534759
	V175L	1	0.0534759
	V175M	1	0.0534759
DNA Binding	L177P	5	0.26738
	L177V	1	0.0534759
	T178A	10	0.534759
	T178I	26	1.39037
	T178S	1	0.0534759
	S179X	1	0.0534759
	R180G	1	0.0534759
	R180L	2	0.106952
	R180Q	4	0.213904
	R180W	10	0.534759
	E181D	2	0.106952
	E181G	2	0.106952
	E181K	5	0.26738
	E181X	1	0.0534759
	E183G	4	0.213904
	E183K	1	0.0534759
	V184A	4	0.21
	V184X	1	0.0534759
	L185F	3	0.160428
	L185V	3	0.160428
	L185W	3	0.160428
	W187C	2	0.106952
	W187G	2	0.106952
	W187R	4	0.213904
	C188F	1	0.0534759
	C188G	4	0.213904
	C188R	9	0.481283
	C188Y	1	0.0534759
	A189D	1	0.0534759
	A189N	1	0.0534759
	A189T	4	0.213904
	A189V	4	0.213904
	G191C	2	0.106952
	G191D	21	1.12299
	G191R	2	0.106952
	G191S	9	0.481283
	G191X	2	0.106952
	K192E	1	0.0534759
	K192N	1	0.0534759
	K192R	3	0.160428
	T193A	17	0.909091
	T193I	11	0.588235
	T193N	2	0.106952
	T193P	2	0.11
	T193S	1	0.0534759
	S194C	7	0.37
	S194G	5	0.27
	S194L	2	0.11
	S194N	4	0.21
	S194R	6	0.32
	S194X	1	0.05
	W195L	18	0.962567
	W195R	1	0.0534759
	W195X	1	0.0534759
	E196A	4	0.21
	E196D	10	0.53
	E196G	7	0.32
	E196V	7	0.32
	I197K	2	0.106952
	I197L	1	0.05
	I197M	8	0.427807
	I197R	1	0.0534759
	I197V	1	0.0534759
	S198L	6	0.320856
	V199A	1	0.05
	V199G	3	0.16
	I200M	3	0.160428
	C201S	1	0.05
	C201Y	2	0.11
	C203G	3	0.160428
	C203R	1	0.0534759
	C203S	3	0.160428
	C203Y	15	0.802139
	S204L	10	0.534759
	E205G	1	0.0534759
	E205K	1	0.0534759
	A206T	1	0.0534759
	A206V	13	0.695187
	A206X	1	0.0534759
	N207D	1	0.0534759
	N207I	2	0.106952
	N207K	1	0.0534759
	V208A	1	0.05
	V208M	7	0.37
	N209K	2	0.106952
	N209S	4	0.213904
	N209Y	2	0.106952
	F210L	7	0.374332
	F210S	3	0.160428
	F210V	5	0.26738
	F210X	1	0.0534759
	H211D	1	0.0534759
	H211N	1	0.0534759
	H211Q	4	0.213904
	H211R	3	0.160428
	H211Y	10	0.534759
	M212R	2	0.106952
	M212T	6	0.320856
	M212V	1	0.0534759
	G213E	9	0.481283
	G213V	1	0.0534759
	N214D	3	0.160428
	I215N	5	0.26738
	I215T	4	0.213904
	R216L	2	0.106952
	R216Q	22	1.17647
	R216W	112	5.9893
	R217W	26	1.39037
	K218E	2	0.106952
	K218N	4	0.213904
	K218R	5	0.26738
	K218T	1	0.0534759
	K218X	1	0.0534759
	F219C	1	0.0534759
	F219I	1	0.0534759
	F219L	24	1.28
	F219S	2	0.106952
	G220S	4	0.213904
	G220V	2	0.106952
	V221E	1	0.0534759
	V221G	1	0.0534759
	V221L	12	0.641711
	V221M	12	0.641711
	T222I	37	1.97861
	S223A	2	0.106952
	S223F	12	0.641711
	R224C	11	0.588235
	R224H	11	0.588235
	R224L	7	0.374332
	R224P	1	0.0534759
	R224S	1	0.0534759
	R225C	3	0.160428
	R225H	2	0.106952
	V226I	97	5.18717
	V226L	1	0.0534759
	A227E	6	0.320856
	A227T	2	0.106952
	A227V	20	1.06952
	A228D	7	0.374332
	A228G	6	0.320856
	A228T	1	0.0534759
	A228V	1	0.0534759
	A228X	1	0.0534759
	I229T	1	0.0534759
	A231S	1	0.0534759
	A231T	17	0.909091
	A231V	207	11.0695
	V232A	1	0.0534759
	L234F	1	0.0534759
	G235A	2	0.106952
	G235D	7	0.374332
	G235S	5	0.26738
	G235V	14	0.748663
	I237T	1	0.0534759
	T238A	2	0.106952
	T238I	2	0.106952
aFull length LasR is 239 amino acids long, with an N-terminal signal-binding domain (Pfam 03472, residues 18-160), short linker sequence, and a C-terminal, H-T-H motif DNA-binding domain (Pfam 00196, residues 170-235). The Stover PAO1 LasR protein sequence used as the DIAMOMD BLASTP seed is referenced below, with conserved LuxR-family protein residues indicated in bold type and DNA binding domain…
>MALVDGFLELERSSGKLEWSAILQKMASDLGFSKILFGLLPKDSQDYENAFIVGNYPAAWREHYDRAGYARVDPTVSCTQSVLPIFWEPSIYQTRKQHE FFEEASAAGLVYGLTMPLHGARGELGALSLSVEAENRAEANRFMESVLPTLWMLKDYALQSGAGLAFEHPVSKPVVLTSREKEVLQWCAIGKTSWEISVI CNCSEANVNFHMGNIRRKFGVTSRRVAAIMAVNLGLITL
b LasR residue loci and amino acid substitutions with respect to Stover PAO1 LasR sequence. DIAMOND BLASTP analysis was limited to full-length, 239-residue proteins from complete and draft genomes hosted at pseudomonas.com.
c Number of genomes with the substitution indicated, identified in a Clustal multiple sequence alignment limited to 99.6% identity to Stover PAO1 seed sequence to isolate only single amino acid substitutions. LasR sequences with more than one substitution were not considered.
d Frequency of the substitution identified in n=1,870 LasR sequences queried.
e Bold type indicates conserved LuxR-family protein residues.
